# Supplementary material for: GhMYB1 regulates SCW stage‐specific expression of the GhGDSL promoter in the fibres of Gossypium hirsutum L
Source: Plant Biotechnol J. 2017 Mar 23;15(9):1163–74. doi: 10.1111/pbi.12706 (PMC5552479; doi:10.1111/pbi.12706)
Supplement: Supplementary file 2 — Appendix S1 Positively and negatively co‐expressed genes. [file PBI-15-1163-s003.xls]

## Sheet: Positive co-expression
Supplimentary File1a- List of Positively interacting pratners(Pearson correlation coefficent r ≥ 0.95) of MYB1
MYB1	INTERACTION	GENE_ID	ANNOTATION	1000bp_MYB1AT,WAACCA
CotAD_64719	pos_interaction	CotAD_25329	AAA+ ATPase domain;IPR003959; ATPase, AAA-type, core;IPR003960; ATPase, AAA-type, conserved site;IPR007942; Phospholipase-like, arabidopsis	3
CotAD_64719	pos_interaction	CotAD_64089	Actin-like	2
CotAD_64719	pos_interaction	CotAD_04315	Alcohol dehydrogenase, zinc-type, conserved site;IPR013149; Alcohol dehydrogenase, C-terminal;IPR013154; Alcohol dehydrogenase GroES-like	2
CotAD_64719	pos_interaction	CotAD_05847	Alcohol dehydrogenase, zinc-type, conserved site;IPR013149; Alcohol dehydrogenase, C-terminal;IPR013154; Alcohol dehydrogenase GroES-like	5
CotAD_64719	pos_interaction	CotAD_03795	Aldehyde dehydrogenase domain;IPR016160; Aldehyde dehydrogenase, conserved site	2
CotAD_64719	pos_interaction	CotAD_04738	Alpha/beta hydrolase fold-1;IPR000639; Epoxide hydrolase-like	0
CotAD_64719	pos_interaction	CotAD_09092	Alpha-1,4-glucan-protein synthase, UDP-forming	2
CotAD_64719	pos_interaction	CotAD_26829	AP2/ERF domain	2
CotAD_64719	pos_interaction	CotAD_32007	Armadillo;IPR003613; U box domain	3
CotAD_64719	pos_interaction	CotAD_35101	B3 DNA binding domain;IPR010525; Auxin response factor;IPR011525; Aux/IAA-ARF-dimerisation	3
CotAD_64719	pos_interaction	CotAD_51961	Basic-leucine zipper domain;IPR006045; Cupin 1;IPR012900; G-box binding, MFMR	3
CotAD_64719	pos_interaction	CotAD_68864	Bicarbonate transporter, C-terminal	1
CotAD_64719	pos_interaction	CotAD_62957	Bifunctional nuclease	0
CotAD_64719	pos_interaction	CotAD_57005	C2 calcium-dependent membrane targeting;IPR013583; Phosphoribosyltransferase C-terminal;IPR018029; C2 membrane targeting protein	0
CotAD_64719	pos_interaction	CotAD_17199	CARP motif;IPR012945; Tubulin binding cofactor C;IPR017901; C-CAP/cofactor C-like domain	0
CotAD_64719	pos_interaction	CotAD_06327	Chaperonin Cpn60/TCP-1;IPR002498; Phosphatidylinositol-4-phosphate 5-kinase, core;IPR016034; Phosphatidylinositol-4-phosphate 5-kinase, core, subgroup	3
CotAD_64719	pos_interaction	CotAD_67191	Chaperonin Cpn60/TCP-1;IPR017998; Chaperone, tailless complex polypeptide 1	3
CotAD_64719	pos_interaction	CotAD_38990	CRAL-TRIO domain	1
CotAD_64719	pos_interaction	CotAD_63407	Disease resistance protein;IPR002182; NB-ARC	0
CotAD_64719	pos_interaction	CotAD_16059	DNA-binding WRKY	1
CotAD_64719	pos_interaction	CotAD_43992	Domain of unknown function DUF23	2
CotAD_64719	pos_interaction	CotAD_46339	Domain of unknown function DUF3700	3
CotAD_64719	pos_interaction	CotAD_61504	Drug/metabolite transporter	2
CotAD_64719	pos_interaction	CotAD_42834	Drug/metabolite transporter	1
CotAD_64719	pos_interaction	CotAD_15111	Drug/metabolite transporter;IPR004853; Domain of unknown function DUF250	1
CotAD_64719	pos_interaction	CotAD_21334	Dual specificity phosphatase, catalytic domain	5
CotAD_64719	pos_interaction	CotAD_45055	Early nodulin 93 ENOD93 protein	3
CotAD_64719	pos_interaction	CotAD_40393	Exo70 exocyst complex subunit	0
CotAD_64719	pos_interaction	CotAD_58503	Fatty acid desaturase, type 2;IPR005803; Stearoyl-ACP desaturase, conserved site	2
CotAD_64719	pos_interaction	CotAD_69935	Fatty acid desaturase, type 2;IPR005803; Stearoyl-ACP desaturase, conserved site	2
CotAD_64719	pos_interaction	CotAD_32865	F-box domain, cyclin-like	1
CotAD_64719	pos_interaction	CotAD_50014	Glutaredoxin;IPR014025; Glutaredoxin subgroup	1
CotAD_64719	pos_interaction	CotAD_53882	Glycosyl hydrolase family 100	1
CotAD_64719	pos_interaction	CotAD_55473	Glycosyl transferase, family 8	1
CotAD_64719	pos_interaction	CotAD_46264	Helicase-associated domain;IPR011709; Domain of unknown function DUF1605	0
CotAD_64719	pos_interaction	CotAD_03865	Helix-loop-helix DNA-binding	0
CotAD_64719	pos_interaction	CotAD_07793	Inositol polyphosphate-related phosphatase;IPR005135; Endonuclease/exonuclease/phosphatase	3
CotAD_64719	pos_interaction	CotAD_39719	Late embryogenesis abundant protein, LEA-14	3
CotAD_64719	pos_interaction	CotAD_11879	Late embryogenesis abundant protein, LEA-14	3
CotAD_64719	pos_interaction	CotAD_19694	Leucine-rich repeat;IPR003591; Leucine-rich repeat, typical subtype;IPR013210; Leucine-rich repeat-containing N-terminal, type 2	2
CotAD_64719	pos_interaction	CotAD_10527	Major facilitator superfamily;IPR020846; Major facilitator superfamily domain	2
CotAD_64719	pos_interaction	CotAD_22768	Major facilitator superfamily;IPR020846; Major facilitator superfamily domain	0
CotAD_64719	pos_interaction	CotAD_57062	Mannose-6-phosphate isomerase, type I;IPR016305; Mannose-6-phosphate isomerase;IPR018050; Phosphomannose isomerase, type I, conserved site	0
CotAD_64719	pos_interaction	CotAD_32951	Metallophosphoesterase domain;IPR007708; Lariat debranching enzyme, C-terminal	2
CotAD_64719	pos_interaction	CotAD_04164	Methionine sulphoxide reductase B	2
CotAD_64719	pos_interaction	CotAD_65014	Mitochondrial matrix Mmp37	1
CotAD_64719	pos_interaction	CotAD_64279	NAD-dependent epimerase/dehydratase	1
CotAD_64719	pos_interaction	CotAD_46666	Nitrilase/cyanide hydratase	1
CotAD_64719	pos_interaction	CotAD_21338	Nucleic acid binding, OB-fold, tRNA/helicase-type;IPR019378; GDP-fucose protein O-fucosyltransferase	3
CotAD_64719	pos_interaction	CotAD_10876	Nucleotidyl transferase;IPR005836; ADP-glucose pyrophosphorylase, conserved site	2
CotAD_64719	pos_interaction	CotAD_46969	Oxoglutarate/iron-dependent oxygenase	1
CotAD_64719	pos_interaction	CotAD_32169	Oxoglutarate/iron-dependent oxygenase	1
CotAD_64719	pos_interaction	CotAD_32168	Oxoglutarate/iron-dependent oxygenase	1
CotAD_64719	pos_interaction	CotAD_43444	P60-like	2
CotAD_64719	pos_interaction	CotAD_53321	PAPA-1-like conserved region;IPR007529; Zinc finger, HIT-type	0
CotAD_64719	pos_interaction	CotAD_64146	Peptidase, cysteine peptidase active site;IPR000668; Peptidase C1A, papain C-terminal;IPR013201; Proteinase inhibitor I29, cathepsin propeptide	1
CotAD_64719	pos_interaction	CotAD_57808	Phosphatidylinositol 3-/4-kinase, catalytic domain	0
CotAD_64719	pos_interaction	CotAD_36857	Phox/Bem1p	2
CotAD_64719	pos_interaction	CotAD_39406	Pollen Ole e 1 allergen/extensin	2
CotAD_64719	pos_interaction	CotAD_44248	Polyprenyl synthetase	1
CotAD_64719	pos_interaction	CotAD_25783	Protein kinase, catalytic domain;IPR001245; Serine-threonine/tyrosine-protein kinase catalytic domain;IPR002290; Serine/threonine- / dual-specificity protein kinase, catalytic domain;IPR008271; Serine/threonine-protein kinase, active site;IPR017441; Protein kinase, ATP binding site;IPR020635; Tyrosine-protein kinase, catalytic domain;	1
CotAD_64719	pos_interaction	CotAD_13091	Protein kinase, catalytic domain;IPR001611; Leucine-rich repeat;IPR002290; Serine/threonine- / dual-specificity protein kinase, catalytic domain;IPR003591; Leucine-rich repeat, typical subtype;IPR008271; Serine/threonine-protein kinase, active site;IPR013210; Leucine-rich repeat-containing N-terminal, type 2;IPR017441; Protein kinase, ATP binding site;IPR020635; Tyrosine-protein kinase, catalytic…	1
CotAD_64719	pos_interaction	CotAD_00028	Protein kinase, catalytic domain;IPR004147; ABC-1	0
CotAD_64719	pos_interaction	CotAD_58940	Protein of unknown function DUF1640	3
CotAD_64719	pos_interaction	CotAD_03599	Protein of unknown function DUF1645	3
CotAD_64719	pos_interaction	CotAD_29108	Protein of unknown function DUF4228	3
CotAD_64719	pos_interaction	CotAD_71559	Protein of unknown function DUF573	1
CotAD_64719	pos_interaction	CotAD_76773	Protein of unknown function DUF668;IPR021864; Protein of unknown function DUF3475	1
CotAD_64719	pos_interaction	CotAD_21455	Protein phosphatase 2C, manganese/magnesium aspartate binding site;IPR001932; Protein phosphatase 2C-like	1
CotAD_64719	pos_interaction	CotAD_50788	Protein phosphatase 2C-like	1
CotAD_64719	pos_interaction	CotAD_12631	Proteinase inhibitor I13, potato inhibitor I	1
CotAD_64719	pos_interaction	CotAD_49848	Protein-tyrosine phosphatase, SIW14-like;IPR016130; Protein-tyrosine phosphatase, active site;IPR020428; Protein-tyrosine phosphatase, dual specificity phosphatase, eukaryotic	3
CotAD_64719	pos_interaction	CotAD_75075	SANT/Myb domain;IPR017930; Myb domain, DNA-binding	2
CotAD_64719	pos_interaction	CotAD_53900	SANT/Myb domain;IPR017930; Myb domain, DNA-binding	1
CotAD_64719	pos_interaction	CotAD_05506	SPX, N-terminal	1
CotAD_64719	pos_interaction	CotAD_38419	SPX, N-terminal	2
CotAD_64719	pos_interaction	CotAD_03697	Syntaxin 6, N-terminal	2
CotAD_64719	pos_interaction	CotAD_50696	Transcription factor CBF/NF-Y/archaeal histone	1
CotAD_64719	pos_interaction	CotAD_07024	Translation initiation factor SUI1	1
CotAD_64719	pos_interaction	CotAD_58057	U box domain;IPR004908; ATPase, V1 complex, subunit H	2
CotAD_64719	pos_interaction	CotAD_63484	UBA/THIF-type NAD/FAD binding fold	1
CotAD_64719	pos_interaction	CotAD_10167	UDP-glucose/GDP-mannose dehydrogenase, N-terminal;IPR014026; UDP-glucose/GDP-mannose dehydrogenase, dimerisation;IPR014027; UDP-glucose/GDP-mannose dehydrogenase, C-terminal	0
CotAD_64719	pos_interaction	CotAD_04574	Universal stress protein A;IPR006016; UspA	4
CotAD_64719	pos_interaction	CotAD_22654	Universal stress protein A;IPR006016; UspA	0
CotAD_64719	pos_interaction	CotAD_49494	WD40 repeat	2
CotAD_64719	pos_interaction	CotAD_07329	Zinc finger, AN1-type;IPR002653; Zinc finger, A20-type	0
CotAD_64719	pos_interaction	CotAD_10886	Zinc finger, B-box;IPR010402; CCT domain	2
CotAD_64719	pos_interaction	CotAD_61237	Zinc finger, C2H2;IPR015880; Zinc finger, C2H2-like	2
CotAD_64719	pos_interaction	CotAD_03707	Zinc finger, C2H2;IPR015880; Zinc finger, C2H2-like	3
CotAD_64719	pos_interaction	CotAD_27930	Zinc finger, CW-type	4
CotAD_64719	pos_interaction	CotAD_72476	Zinc finger, RING-type	2
CotAD_64719	pos_interaction	CotAD_69908	Zinc finger, RING-type	4
CotAD_64719	pos_interaction	CotAD_10891	Zinc finger, RING-type	3
CotAD_64719	pos_interaction	CotAD_04189	Zinc finger, RING-type	1
CotAD_64719	pos_interaction	CotAD_03389	Zinc finger, RING-type;IPR010543; Domain of unknown function DUF1117	1
CotAD_64719	pos_interaction	CotAD_51057		5
CotAD_64719	pos_interaction	CotAD_36880		6
CotAD_64719	pos_interaction	CotAD_19133		2
CotAD_64719	pos_interaction	CotAD_63819		2
CotAD_64719	pos_interaction	CotAD_19812		1
CotAD_64719	pos_interaction	CotAD_27651		0
CotAD_64719	pos_interaction	CotAD_72608		1
CotAD_64719	pos_interaction	CotAD_27565		2
CotAD_64719	pos_interaction	CotAD_07567		3
CotAD_64719	pos_interaction	CotAD_35026		2
CotAD_64719	pos_interaction	CotAD_01125		2
CotAD_64719	pos_interaction	CotAD_73638		1
CotAD_64719	pos_interaction	CotAD_49839		2
CotAD_64719	pos_interaction	CotAD_34588		5
CotAD_64719	pos_interaction	CotAD_76399		0
CotAD_64719	pos_interaction	CotAD_54322		1
CotAD_64719	pos_interaction	CotAD_36032		2
CotAD_64719	pos_interaction	CotAD_22095		6
CotAD_64719	pos_interaction	CotAD_54782		2
CotAD_64719	pos_interaction	CotAD_50990		1
CotAD_64719	pos_interaction	CotAD_22991		2
CotAD_64719	pos_interaction	CotAD_35257		3
CotAD_64719	pos_interaction	CotAD_17281		1

## Sheet: Negative co-expresion
Supplimentary File 1b - List of Negatively interacting pratners(Pearson correlation coefficent r ≤ - 0.95) of MYB1
MYB	INTERACTION	GENE_ID	ANNOTATION	1000bp_MYB1AT,WAACCA
CotAD_64719	neg_interaction	CotAD_07422	14-3-3 protein;IPR023409; 14-3-3 protein, conserved site;IPR023410; 14-3-3 domain	2
CotAD_64719	neg_interaction	CotAD_45499	14-3-3 protein;IPR023409; 14-3-3 protein, conserved site;IPR023410; 14-3-3 domain	2
CotAD_64719	neg_interaction	CotAD_42723	14-3-3 protein;IPR023409; 14-3-3 protein, conserved site;IPR023410; 14-3-3 domain	0
CotAD_64719	neg_interaction	CotAD_56448	3-beta hydroxysteroid dehydrogenase/isomerase	2
CotAD_64719	neg_interaction	CotAD_29754	3-beta hydroxysteroid dehydrogenase/isomerase	0
CotAD_64719	neg_interaction	CotAD_32748	A1 cistron-splicing factor, AAR2	1
CotAD_64719	neg_interaction	CotAD_37046	AAA+ ATPase domain;IPR010339; TIP49, C-terminal	1
CotAD_64719	neg_interaction	CotAD_23475	ABC transporter, transmembrane domain;IPR003439; ABC transporter-like;IPR003593; AAA+ ATPase domain;IPR017871; ABC transporter, conserved site;IPR017940; ABC transporter, integral membrane type 1	1
CotAD_64719	neg_interaction	CotAD_13625	ABC transporter-like;IPR003593; AAA+ ATPase domain;IPR013525; ABC-2 type transporter;IPR017871; ABC transporter, conserved site	2
CotAD_64719	neg_interaction	CotAD_04627	Actin-binding, cofilin/tropomyosin type	1
CotAD_64719	neg_interaction	CotAD_29516	Actin-binding, cofilin/tropomyosin type	4
CotAD_64719	neg_interaction	CotAD_57648	Alcohol dehydrogenase, C-terminal;IPR020843; Polyketide synthase, enoylreductase	1
CotAD_64719	neg_interaction	CotAD_12485	Aldehyde dehydrogenase domain	0
CotAD_64719	neg_interaction	CotAD_55468	Aldo/keto reductase, conserved site;IPR020471; Aldo/keto reductase subgroup;IPR023210; NADP-dependent oxidoreductase domain	5
CotAD_64719	neg_interaction	CotAD_09216	Amino acid-binding ACT;IPR006140; D-isomer specific 2-hydroxyacid dehydrogenase, NAD-binding;IPR015878; S-adenosyl-L-homocysteine hydrolase, NAD binding domain	1
CotAD_64719	neg_interaction	CotAD_13715	Aminoacyl-tRNA synthetase, class I, conserved site;IPR002305; Aminoacyl-tRNA synthetase, class Ic;IPR002306; Tryptophanyl-tRNA synthetase	1
CotAD_64719	neg_interaction	CotAD_43852	Aminotransferase, class IV	0
CotAD_64719	neg_interaction	CotAD_04805	AMP-dependent synthetase/ligase;IPR020845; AMP-binding, conserved site;IPR025110; Domain of unknown function DUF4009	0
CotAD_64719	neg_interaction	CotAD_24645	Ankyrin repeat;IPR020683; Ankyrin repeat-containing domain	4
CotAD_64719	neg_interaction	CotAD_05643	AP complex, mu/sigma subunit	3
CotAD_64719	neg_interaction	CotAD_16389	AP complex, mu/sigma subunit	1
CotAD_64719	neg_interaction	CotAD_29619	Arabinogalactan peptide, AGP	1
CotAD_64719	neg_interaction	CotAD_70321	Armadillo	2
CotAD_64719	neg_interaction	CotAD_42809	Armadillo;IPR001810; F-box domain, cyclin-like	2
CotAD_64719	neg_interaction	CotAD_47360	Armadillo;IPR004908; ATPase, V1 complex, subunit H;IPR011987; ATPase, V1 complex, subunit H, C-terminal;IPR018506; Cytochrome b5, heme-binding site	0
CotAD_64719	neg_interaction	CotAD_58906	ARP2/3 complex 16kDa subunit (p16-Arc)	1
CotAD_64719	neg_interaction	CotAD_68239	ATPase, F0 complex, subunit G, mitochondrial	1
CotAD_64719	neg_interaction	CotAD_00416	ATPase, F0 complex, subunit G, mitochondrial	1
CotAD_64719	neg_interaction	CotAD_68334	ATPase, P-type, H+ transporting proton pump;IPR001757; ATPase, P-type, K/Mg/Cd/Cu/Zn/Na/Ca/Na/H-transporter;IPR004014; ATPase, P-type cation-transporter, N-terminal;IPR005834; Haloacid dehalogenase-like hydrolase;IPR008250; ATPase, P-type, ATPase-associated domain;IPR018303; ATPase, P-type phosphorylation site;	0
CotAD_64719	neg_interaction	CotAD_45144	ATPase, P-type, H+ transporting proton pump;IPR001757; ATPase, P-type, K/Mg/Cd/Cu/Zn/Na/Ca/Na/H-transporter;IPR004014; ATPase, P-type cation-transporter, N-terminal;IPR005834; Haloacid dehalogenase-like hydrolase;IPR008250; ATPase, P-type, ATPase-associated domain;IPR018303; ATPase, P-type phosphorylation site;	0
CotAD_64719	neg_interaction	CotAD_67454	Bacterial transferase hexapeptide repeat	1
CotAD_64719	neg_interaction	CotAD_45569	Bacterial transferase hexapeptide repeat	1
CotAD_64719	neg_interaction	CotAD_05743	B-cell receptor-associated 31-like	2
CotAD_64719	neg_interaction	CotAD_11821	Brix domain	3
CotAD_64719	neg_interaction	CotAD_44842	Bromo adjacent homology (BAH) domain;IPR001965; Zinc finger, PHD-type;IPR019786; Zinc finger, PHD-type, conserved site;IPR019787; Zinc finger, PHD-finger	2
CotAD_64719	neg_interaction	CotAD_34772	C2 calcium-dependent membrane targeting;IPR018029; C2 membrane targeting protein;IPR020477; C2 domain	2
CotAD_64719	neg_interaction	CotAD_13068	Caleosin	0
CotAD_64719	neg_interaction	CotAD_01864	Calmodulin binding protein-like	4
CotAD_64719	neg_interaction	CotAD_58600	Cation efflux protein	3
CotAD_64719	neg_interaction	CotAD_62804	Cation efflux protein	1
CotAD_64719	neg_interaction	CotAD_18755	Chalcone isomerase, subgroup	1
CotAD_64719	neg_interaction	CotAD_49650	Chaperonin Cpn10	0
CotAD_64719	neg_interaction	CotAD_13666	Chaperonin Cpn10	1
CotAD_64719	neg_interaction	CotAD_23464	Chaperonin Cpn60;IPR002423; Chaperonin Cpn60/TCP-1;IPR002930; Glycine cleavage H-protein;IPR003016; 2-oxo acid dehydrogenase, lipoyl-binding site;IPR018370; Chaperonin Cpn60, conserved site	1
CotAD_64719	neg_interaction	CotAD_36868	CHCH	1
CotAD_64719	neg_interaction	CotAD_37667	CHCH	1
CotAD_64719	neg_interaction	CotAD_28779	Choline transporter-like	1
CotAD_64719	neg_interaction	CotAD_65726	Clathrin adaptor complex, small chain;IPR022775; AP complex, mu/sigma subunit	1
CotAD_64719	neg_interaction	CotAD_51984	Clathrin, heavy chain/VPS, 7-fold repeat;IPR001180; Citron-like;IPR019452; Vacuolar sorting protein 39/Transforming growth factor beta receptor-associated domain 1;IPR019453; Vacuolar sorting protein 39/Transforming growth factor beta receptor-associated domain 2	1
CotAD_64719	neg_interaction	CotAD_34032	CoA-binding;IPR005810; Succinyl-CoA ligase, alpha subunit;IPR005811; ATP-citrate lyase/succinyl-CoA ligase;IPR017440; ATP-citrate lyase/succinyl-CoA ligase, active site	0
CotAD_64719	neg_interaction	CotAD_43280	CoA-binding;IPR005810; Succinyl-CoA ligase, alpha subunit;IPR005811; ATP-citrate lyase/succinyl-CoA ligase;IPR017440; ATP-citrate lyase/succinyl-CoA ligase, active site	1
CotAD_64719	neg_interaction	CotAD_65942	COP9 signalosome, subunit CSN8	2
CotAD_64719	neg_interaction	CotAD_54966	Creatinase;IPR000994; Peptidase M24, structural domain;IPR001131; Peptidase M24B, X-Pro dipeptidase/aminopeptidase P, conserved site	1
CotAD_64719	neg_interaction	CotAD_16995	Cyclic nucleotide-binding domain;IPR018488; Cyclic nucleotide-binding, conserved site	1
CotAD_64719	neg_interaction	CotAD_54640	Cytochrome b5;IPR018506; Cytochrome b5, heme-binding site	1
CotAD_64719	neg_interaction	CotAD_61550	Cytochrome b561, eukaryote;IPR006593; Cytochrome b561/ferric reductase transmembrane	0
CotAD_64719	neg_interaction	CotAD_23948	Cytochrome c oxidase subunit Vc	2
CotAD_64719	neg_interaction	CotAD_49189	Cytochrome c oxidase, subunit Vb	2
CotAD_64719	neg_interaction	CotAD_47863	Cytochrome c oxidase, subunit VIa	1
CotAD_64719	neg_interaction	CotAD_42734	Cytochrome c oxidase, subunit VIb	3
CotAD_64719	neg_interaction	CotAD_22541	Cytochrome c1;IPR009056; Cytochrome c domain	0
CotAD_64719	neg_interaction	CotAD_59130	Cytochrome P450;IPR002401; Cytochrome P450, E-class, group I;IPR017972; Cytochrome P450, conserved site;IPR018247; EF-Hand 1, calcium-binding site	4
CotAD_64719	neg_interaction	CotAD_61921	Cytokinin riboside 5'-monophosphate phosphoribohydrolase LOG	0
CotAD_64719	neg_interaction	CotAD_55237	D-isomer specific 2-hydroxyacid dehydrogenase, catalytic domain;IPR006140; D-isomer specific 2-hydroxyacid dehydrogenase, NAD-binding	3
CotAD_64719	neg_interaction	CotAD_59434	Domain of unknown function DUF250	0
CotAD_64719	neg_interaction	CotAD_42222	Domain of unknown function DUF250	2
CotAD_64719	neg_interaction	CotAD_68745	Domain of unknown function DUF292, eukaryotic	0
CotAD_64719	neg_interaction	CotAD_14204	Domain of unknown function DUF3456	1
CotAD_64719	neg_interaction	CotAD_16476	Domain of unknown function DUF59	2
CotAD_64719	neg_interaction	CotAD_22911	Domain of unknown function DUF814	1
CotAD_64719	neg_interaction	CotAD_64754	Emopamil-binding	2
CotAD_64719	neg_interaction	CotAD_04661	Enolase;IPR020809; Enolase, conserved site;IPR020810; Enolase, C-terminal;IPR020811; Enolase, N-terminal	2
CotAD_64719	neg_interaction	CotAD_51924	ER lumen protein retaining receptor	1
CotAD_64719	neg_interaction	CotAD_41047	eRF1 domain 1/Pelota-like;IPR005141; eRF1 domain 2;IPR005142; eRF1 domain 3	3
CotAD_64719	neg_interaction	CotAD_02691	ETC complex I subunit	1
CotAD_64719	neg_interaction	CotAD_09612	Exoribonuclease, phosphorolytic domain 1;IPR015847; Exoribonuclease, phosphorolytic domain 2	2
CotAD_64719	neg_interaction	CotAD_48201	F-box domain, cyclin-like	4
CotAD_64719	neg_interaction	CotAD_25569	F-box domain, cyclin-like	1
CotAD_64719	neg_interaction	CotAD_52664	F-box domain, cyclin-like;IPR006553; Leucine-rich repeat, cysteine-containing subtype	3
CotAD_64719	neg_interaction	CotAD_27853	Flavin monooxygenase FMO;IPR020946; Flavin monooxygenase-like	3
CotAD_64719	neg_interaction	CotAD_75852	Flavin monooxygenase FMO;IPR020946; Flavin monooxygenase-like	0
CotAD_64719	neg_interaction	CotAD_26887	GDP-fucose protein O-fucosyltransferase	0
CotAD_64719	neg_interaction	CotAD_09687	Glucose-methanol-choline oxidoreductase, N-terminal;IPR007867; Glucose-methanol-choline oxidoreductase, C-terminal	0
CotAD_64719	neg_interaction	CotAD_24624	Glutamine amidotransferase type 1	2
CotAD_64719	neg_interaction	CotAD_28334	Glutamine synthetase, catalytic domain;IPR008147; Glutamine synthetase, beta-Grasp	2
CotAD_64719	neg_interaction	CotAD_22287	Glutaredoxin	1
CotAD_64719	neg_interaction	CotAD_76228	Glutaredoxin;IPR004046; Glutathione S-transferase, C-terminal;IPR011767; Glutaredoxin active site	3
CotAD_64719	neg_interaction	CotAD_68125	Glutaredoxin;IPR011767; Glutaredoxin active site;IPR014025; Glutaredoxin subgroup	1
CotAD_64719	neg_interaction	CotAD_07555	Glycoside hydrolase, family 10;IPR003305; Carbohydrate-binding, CenC-like	2
CotAD_64719	neg_interaction	CotAD_10018	Glycoside hydrolase, family 31	0
CotAD_64719	neg_interaction	CotAD_01396	Glycosyl transferase, family 1	1
CotAD_64719	neg_interaction	CotAD_40937	Glycosyl transferase, family 2	6
CotAD_64719	neg_interaction	CotAD_29872	GNAT domain	2
CotAD_64719	neg_interaction	CotAD_61272	GOLD	1
CotAD_64719	neg_interaction	CotAD_53719	G-patch domain	0
CotAD_64719	neg_interaction	CotAD_24933	Guanylate-binding protein, C-terminal;IPR015894; Guanylate-binding protein, N-terminal	0
CotAD_64719	neg_interaction	CotAD_33637	Heat shock protein DnaJ, cysteine-rich domain;IPR001623; Heat shock protein DnaJ, N-terminal;IPR002939; Chaperone DnaJ, C-terminal;IPR003095; Heat shock protein DnaJ	2
CotAD_64719	neg_interaction	CotAD_33147	Heat shock protein DnaJ, N-terminal;IPR003095; Heat shock protein DnaJ;IPR018253; Heat shock protein DnaJ, conserved site	2
CotAD_64719	neg_interaction	CotAD_00811	Heat shock protein DnaJ, N-terminal;IPR003095; Heat shock protein DnaJ;IPR018253; Heat shock protein DnaJ, conserved site	4
CotAD_64719	neg_interaction	CotAD_56484	Heat shock protein Hsp70;IPR013126; Heat shock protein 70;IPR018181; Heat shock protein 70, conserved site	0
CotAD_64719	neg_interaction	CotAD_35025	Heat shock protein Hsp70;IPR013126; Heat shock protein 70;IPR018181; Heat shock protein 70, conserved site	2
CotAD_64719	neg_interaction	CotAD_18054	Heat shock protein Hsp70;IPR013126; Heat shock protein 70;IPR018181; Heat shock protein 70, conserved site	1
CotAD_64719	neg_interaction	CotAD_16114	Heat shock protein Hsp90;IPR003594; ATPase-like, ATP-binding domain;IPR019805; Heat shock protein Hsp90, conserved site;IPR020575; Heat shock protein Hsp90, N-terminal	2
CotAD_64719	neg_interaction	CotAD_75832	Heat shock protein Hsp90;IPR003594; ATPase-like, ATP-binding domain;IPR019805; Heat shock protein Hsp90, conserved site;IPR020575; Heat shock protein Hsp90, N-terminal	1
CotAD_64719	neg_interaction	CotAD_67961	Heat shock protein Hsp90;IPR003594; ATPase-like, ATP-binding domain;IPR019805; Heat shock protein Hsp90, conserved site;IPR020575; Heat shock protein Hsp90, N-terminal	4
CotAD_64719	neg_interaction	CotAD_13863	Helicase, C-terminal;IPR002464; DNA/RNA helicase, ATP-dependent, DEAH-box type, conserved site;IPR007502; Helicase-associated domain;IPR011709; Domain of unknown function DUF1605;IPR014001; Helicase, superfamily 1/2, ATP-binding domain	1
CotAD_64719	neg_interaction	CotAD_65097	Helix-turn-helix type 3;IPR013729; Multiprotein bridging factor 1, N-terminal	1
CotAD_64719	neg_interaction	CotAD_23508	Histidine biosynthesis HisG, C-terminal;IPR013820; ATP phosphoribosyltransferase, catalytic domain;IPR018198; ATP phosphoribosyltransferase, conserved site	5
CotAD_64719	neg_interaction	CotAD_73039	Homeodomain;IPR002913; Lipid-binding START;IPR017970; Homeobox, conserved site	2
CotAD_64719	neg_interaction	CotAD_74943	Homeodomain;IPR002913; Lipid-binding START;IPR017970; Homeobox, conserved site	3
CotAD_64719	neg_interaction	CotAD_25411	Hydroxymethylglutaryl-coenzyme A synthase C-terminal	4
CotAD_64719	neg_interaction	CotAD_49785	Impact, N-terminal	0
CotAD_64719	neg_interaction	CotAD_09130	Importin-beta, N-terminal;IPR013598; Exportin-1/Importin-beta-like	1
CotAD_64719	neg_interaction	CotAD_15857	Inorganic pyrophosphatase	2
CotAD_64719	neg_interaction	CotAD_27750	Inorganic pyrophosphatase	4
CotAD_64719	neg_interaction	CotAD_15150	Inositol monophosphatase;IPR020550; Inositol monophosphatase, conserved site;IPR020552; Inositol monophosphatase, Lithium-sensitive;IPR020583; Inositol monophosphatase, metal-binding site	3
CotAD_64719	neg_interaction	CotAD_37291	IQ motif, EF-hand binding site;IPR002777; Prefoldin beta-like	1
CotAD_64719	neg_interaction	CotAD_03617	JAB1/Mov34/MPN/PAD-1;IPR024969; Rpn11/EIF3F C-terminal domain	2
CotAD_64719	neg_interaction	CotAD_35887	JAB1/Mov34/MPN/PAD-1;IPR024969; Rpn11/EIF3F C-terminal domain	2
CotAD_64719	neg_interaction	CotAD_54673	JAB1/Mov34/MPN/PAD-1;IPR024969; Rpn11/EIF3F C-terminal domain	0
CotAD_64719	neg_interaction	CotAD_22595	Lecithin:cholesterol/phospholipid:diacylglycerol acyltransferase	2
CotAD_64719	neg_interaction	CotAD_76445	Lecithin:cholesterol/phospholipid:diacylglycerol acyltransferase	1
CotAD_64719	neg_interaction	CotAD_62451	LETM1-like;IPR018247; EF-Hand 1, calcium-binding site;IPR018249; EF-HAND 2	1
CotAD_64719	neg_interaction	CotAD_25891	Leucine-rich repeat;IPR003591; Leucine-rich repeat, typical subtype	1
CotAD_64719	neg_interaction	CotAD_23409	Like-Sm ribonucleoprotein (LSM) domain;IPR006649; Like-Sm ribonucleoprotein (LSM) domain, eukaryotic/archaea-type	2
CotAD_64719	neg_interaction	CotAD_69933	Like-Sm ribonucleoprotein (LSM) domain;IPR006649; Like-Sm ribonucleoprotein (LSM) domain, eukaryotic/archaea-type	1
CotAD_64719	neg_interaction	CotAD_53907	Like-Sm ribonucleoprotein (LSM) domain;IPR006649; Like-Sm ribonucleoprotein (LSM) domain, eukaryotic/archaea-type	0
CotAD_64719	neg_interaction	CotAD_50346	Lipase, GDSL	2
CotAD_64719	neg_interaction	CotAD_07824	Lipase, GDSL	2
CotAD_64719	neg_interaction	CotAD_58452	Lipocalin conserved site	0
CotAD_64719	neg_interaction	CotAD_68041	Machado-Joseph disease protein MJD	3
CotAD_64719	neg_interaction	CotAD_62254	Major facilitator superfamily	2
CotAD_64719	neg_interaction	CotAD_46519	Major sperm protein	3
CotAD_64719	neg_interaction	CotAD_68773	Malic oxidoreductase;IPR012301; Malic enzyme, N-terminal;IPR012302; Malic enzyme, NAD-binding	4
CotAD_64719	neg_interaction	CotAD_51846	Metallophosphoesterase domain;IPR006186; Serine/threonine-specific protein phosphatase/bis(5-nucleosyl)-tetraphosphatase	3
CotAD_64719	neg_interaction	CotAD_70829	Methyltransferase type 11	4
CotAD_64719	neg_interaction	CotAD_10732	Metridin-like ShK toxin;IPR005123; Oxoglutarate/iron-dependent oxygenase;IPR006620; Prolyl 4-hydroxylase, alpha subunit	2
CotAD_64719	neg_interaction	CotAD_65870	Mitochodrial transcription termination factor-related	2
CotAD_64719	neg_interaction	CotAD_08508	Mitochondrial carrier protein;IPR018108; Mitochondrial substrate/solute carrier	0
CotAD_64719	neg_interaction	CotAD_75125	Mitochondrial carrier protein;IPR018108; Mitochondrial substrate/solute carrier	3
CotAD_64719	neg_interaction	CotAD_61761	Mitochondrial glycoprotein	3
CotAD_64719	neg_interaction	CotAD_34590	Mitochondrial glycoprotein	0
CotAD_64719	neg_interaction	CotAD_57988	Mitochondrial inner membrane protein Mitofilin	1
CotAD_64719	neg_interaction	CotAD_17198	Mitochondrial inner membrane translocase subunit Tim17/Tim22/Tim23/peroxisomal protein PMP24	2
CotAD_64719	neg_interaction	CotAD_76367	mRNA splicing factor, thioredoxin-like U5 snRNP	2
CotAD_64719	neg_interaction	CotAD_75461	mRNA splicing factor, thioredoxin-like U5 snRNP	0
CotAD_64719	neg_interaction	CotAD_67704	Multi antimicrobial extrusion protein	1
CotAD_64719	neg_interaction	CotAD_48507	Multi antimicrobial extrusion protein	1
CotAD_64719	neg_interaction	CotAD_36733	Multi antimicrobial extrusion protein	1
CotAD_64719	neg_interaction	CotAD_33789	Multicopper oxidase, type 1;IPR002355; Multicopper oxidase, copper-binding site;IPR011706; Multicopper oxidase, type 2;IPR011707; Multicopper oxidase, type 3	3
CotAD_64719	neg_interaction	CotAD_27640	NAD-dependent deacetylase, sirtuin family	1
CotAD_64719	neg_interaction	CotAD_36192	NAD-dependent epimerase/dehydratase;IPR008089; Nucleotide sugar epimerase	1
CotAD_64719	neg_interaction	CotAD_56566	NADH dehydrogenase ubiquinone Fe-S protein 4, mitochondrial	0
CotAD_64719	neg_interaction	CotAD_71655	NADH:ubiquinone oxidoreductase, B18 subunit	2
CotAD_64719	neg_interaction	CotAD_44673	NADH-ubiquinone oxidoreductase, subunit 10;IPR020163; Complex I subunit NDUFS6	0
CotAD_64719	neg_interaction	CotAD_63438	NADPH-dependent FMN reductase;IPR008254; Flavodoxin/nitric oxide synthase	2
CotAD_64719	neg_interaction	CotAD_03530	Neutral/alkaline nonlysosomal ceramidase	3
CotAD_64719	neg_interaction	CotAD_68042	Neutral/alkaline nonlysosomal ceramidase	2
CotAD_64719	neg_interaction	CotAD_55646	Neutrophil cytosol factor 2 p67phox;IPR001452; Src homology-3 domain	1
CotAD_64719	neg_interaction	CotAD_16453	Nicotinamide N-methyltransferase, putative	0
CotAD_64719	neg_interaction	CotAD_67916	Nicotinamide N-methyltransferase, putative	0
CotAD_64719	neg_interaction	CotAD_11337	Nin one binding (NOB1) Zn-ribbon-like	0
CotAD_64719	neg_interaction	CotAD_51489	NMD3	2
CotAD_64719	neg_interaction	CotAD_44107	Nuclear transport factor 2;IPR018222; Nuclear transport factor 2, Eukaryote	1
CotAD_64719	neg_interaction	CotAD_17069	Nucleotide-sugar transporter	0
CotAD_64719	neg_interaction	CotAD_17182	NUDIX hydrolase domain;IPR020084; NUDIX hydrolase, conserved site;IPR020476; NUDIX hydrolase	2
CotAD_64719	neg_interaction	CotAD_36861	Oligopeptide transporter OPT superfamily	1
CotAD_64719	neg_interaction	CotAD_55611	Oligosaccharyl transferase complex, subunit Wbp1	3
CotAD_64719	neg_interaction	CotAD_30946	Oligosaccharyl transferase, STT3 subunit	1
CotAD_64719	neg_interaction	CotAD_74460	Ornithine cyclodeaminase/mu-crystallin	1
CotAD_64719	neg_interaction	CotAD_13483	Ornithine/putrescine carbamoyltransferase;IPR006130; Aspartate/ornithine carbamoyltransferase;IPR006131; Aspartate/ornithine carbamoyltransferase, Asp/Orn-binding domain;IPR006132; Aspartate/ornithine carbamoyltransferase, carbamoyl-P binding	0
CotAD_64719	neg_interaction	CotAD_29976	Oxidoreductase FAD/NAD(P)-binding;IPR001709; Flavoprotein pyridine nucleotide cytochrome reductase;IPR008333; Oxidoreductase, FAD-binding domain;IPR017927; Ferredoxin reductase-type FAD-binding domain	1
CotAD_64719	neg_interaction	CotAD_19930	Oxidoreductase, molybdopterin-binding domain;IPR005066; Moybdenum cofactor oxidoreductase, dimerisation;IPR008335; Eukaryotic molybdopterin oxidoreductase	3
CotAD_64719	neg_interaction	CotAD_42947	Pentatricopeptide repeat	3
CotAD_64719	neg_interaction	CotAD_27221	Pentatricopeptide repeat	2
CotAD_64719	neg_interaction	CotAD_10974	Peptidase C19, ubiquitin carboxyl-terminal hydrolase 2;IPR001607; Zinc finger, UBP-type;IPR018200; Peptidase C19, ubiquitin carboxyl-terminal hydrolase 2, conserved site	2
CotAD_64719	neg_interaction	CotAD_03553	Peptidase M24, structural domain;IPR001714; Peptidase M24, methionine aminopeptidase	1
CotAD_64719	neg_interaction	CotAD_17031	Peptidase M48	1
CotAD_64719	neg_interaction	CotAD_44990	Peptidase T1A, proteasome beta-subunit;IPR001353; Proteasome, subunit alpha/beta;IPR016050; Proteasome, beta-type subunit, conserved site;IPR023333; Proteasome B-type subunit	1
CotAD_64719	neg_interaction	CotAD_06918	Peptidase T1A, proteasome beta-subunit;IPR001353; Proteasome, subunit alpha/beta;IPR016050; Proteasome, beta-type subunit, conserved site;IPR023333; Proteasome B-type subunit	0
CotAD_64719	neg_interaction	CotAD_30891	Peptidase T1A, proteasome beta-subunit;IPR001353; Proteasome, subunit alpha/beta;IPR016050; Proteasome, beta-type subunit, conserved site;IPR023333; Proteasome B-type subunit	1
CotAD_64719	neg_interaction	CotAD_00021	Peptidase T1A, proteasome beta-subunit;IPR001353; Proteasome, subunit alpha/beta;IPR016050; Proteasome, beta-type subunit, conserved site;IPR023333; Proteasome B-type subunit	1
CotAD_64719	neg_interaction	CotAD_25040	Peptidyl-prolyl cis-trans isomerase, FKBP-type, domain	0
CotAD_64719	neg_interaction	CotAD_31888	Peptidyl-tRNA hydrolase, PTH2	1
CotAD_64719	neg_interaction	CotAD_33196	Phosphofructokinase domain;IPR022953; Phosphofructokinase	2
CotAD_64719	neg_interaction	CotAD_73764	Phospholipid methyltransferase	3
CotAD_64719	neg_interaction	CotAD_52113	Phosphoribosyltransferase	3
CotAD_64719	neg_interaction	CotAD_73149	Phox/Bem1p;IPR003311; AUX/IAA protein;IPR011525; Aux/IAA-ARF-dimerisation	2
CotAD_64719	neg_interaction	CotAD_08074	Plant organelle RNA recognition domain	4
CotAD_64719	neg_interaction	CotAD_15063	Plastocyanin-like	4
CotAD_64719	neg_interaction	CotAD_04145	Potentiating neddylation domain	0
CotAD_64719	neg_interaction	CotAD_73045	Prefoldin beta-like	2
CotAD_64719	neg_interaction	CotAD_10623	Prenylated rab acceptor PRA1	6
CotAD_64719	neg_interaction	CotAD_38222	Proteasome component (PCI) domain	0
CotAD_64719	neg_interaction	CotAD_11713	Proteasome component (PCI) domain	1
CotAD_64719	neg_interaction	CotAD_38015	Proteasome component (PCI) domain	1
CotAD_64719	neg_interaction	CotAD_61274	Proteasome component (PCI) domain;IPR013143; PCI/PINT associated module	4
CotAD_64719	neg_interaction	CotAD_16199	Proteasome component (PCI) domain;IPR013143; PCI/PINT associated module	2
CotAD_64719	neg_interaction	CotAD_13202	Proteasome component (PCI) domain;IPR013143; PCI/PINT associated module	2
CotAD_64719	neg_interaction	CotAD_46103	Proteasome, alpha-subunit, N-terminal domain;IPR001353; Proteasome, subunit alpha/beta;IPR023332; Proteasome A-type subunit	2
CotAD_64719	neg_interaction	CotAD_12448	Proteasome, alpha-subunit, N-terminal domain;IPR001353; Proteasome, subunit alpha/beta;IPR023332; Proteasome A-type subunit	1
CotAD_64719	neg_interaction	CotAD_06555	Proteasome, alpha-subunit, N-terminal domain;IPR001353; Proteasome, subunit alpha/beta;IPR023332; Proteasome A-type subunit	2
CotAD_64719	neg_interaction	CotAD_09254	Proteasome, alpha-subunit, N-terminal domain;IPR001353; Proteasome, subunit alpha/beta;IPR023332; Proteasome A-type subunit	1
CotAD_64719	neg_interaction	CotAD_49465	Proteasome, alpha-subunit, N-terminal domain;IPR001353; Proteasome, subunit alpha/beta;IPR023332; Proteasome A-type subunit	0
CotAD_64719	neg_interaction	CotAD_40418	Proteasome, alpha-subunit, N-terminal domain;IPR001353; Proteasome, subunit alpha/beta;IPR023332; Proteasome A-type subunit	4
CotAD_64719	neg_interaction	CotAD_54332	Proteasome, alpha-subunit, N-terminal domain;IPR001353; Proteasome, subunit alpha/beta;IPR023332; Proteasome A-type subunit	0
CotAD_64719	neg_interaction	CotAD_09785	Proteasome, alpha-subunit, N-terminal domain;IPR001353; Proteasome, subunit alpha/beta;IPR023332; Proteasome A-type subunit	2
CotAD_64719	neg_interaction	CotAD_74390	Proteasome, alpha-subunit, N-terminal domain;IPR001353; Proteasome, subunit alpha/beta;IPR023332; Proteasome A-type subunit	3
CotAD_64719	neg_interaction	CotAD_11599	Proteasome, subunit alpha/beta;IPR016050; Proteasome, beta-type subunit, conserved site;IPR023333; Proteasome B-type subunit	2
CotAD_64719	neg_interaction	CotAD_32532	Proteasome, subunit alpha/beta;IPR016050; Proteasome, beta-type subunit, conserved site;IPR023333; Proteasome B-type subunit	3
CotAD_64719	neg_interaction	CotAD_43700	Proteasome/cyclosome, regulatory subunit	2
CotAD_64719	neg_interaction	CotAD_30002	Protein kinase, catalytic domain;IPR001245; Serine-threonine/tyrosine-protein kinase catalytic domain;IPR001611; Leucine-rich repeat;IPR002290; Serine/threonine- / dual-specificity protein kinase, catalytic domain;IPR020635; Tyrosine-protein kinase, catalytic domain	3
CotAD_64719	neg_interaction	CotAD_45253	Protein kinase, catalytic domain;IPR001245; Serine-threonine/tyrosine-protein kinase catalytic domain;IPR002290; Serine/threonine- / dual-specificity protein kinase, catalytic domain;IPR008271; Serine/threonine-protein kinase, active site;IPR017441; Protein kinase, ATP binding site;IPR020635; Tyrosine-protein kinase, catalytic domain;	1
CotAD_64719	neg_interaction	CotAD_11871	Protein kinase, catalytic domain;IPR001611; Leucine-rich repeat;IPR002290; Serine/threonine- / dual-specificity protein kinase, catalytic domain;IPR003591; Leucine-rich repeat, typical subtype;IPR008271; Serine/threonine-protein kinase, active site;IPR013210; Leucine-rich repeat-containing N-terminal, type 2;IPR017441; Protein kinase, ATP binding site;IPR020635; Tyrosine-protein kinase, catalytic…	3
CotAD_64719	neg_interaction	CotAD_69285	Protein of unknown function DUF1242	2
CotAD_64719	neg_interaction	CotAD_31528	Protein of unknown function DUF1301, TMEM70	2
CotAD_64719	neg_interaction	CotAD_30275	Protein of unknown function DUF3128	1
CotAD_64719	neg_interaction	CotAD_37564	Protein of unknown function DUF3527	2
CotAD_64719	neg_interaction	CotAD_30761	Protein of unknown function DUF3550/UPF0682	1
CotAD_64719	neg_interaction	CotAD_47089	Protein of unknown function DUF490	0
CotAD_64719	neg_interaction	CotAD_11955	Protein of unknown function DUF538	2
CotAD_64719	neg_interaction	CotAD_57565	Protein of unknown function DUF543	1
CotAD_64719	neg_interaction	CotAD_16117	Protein of unknown function DUF604	0
CotAD_64719	neg_interaction	CotAD_35836	Protein of unknown function DUF616	2
CotAD_64719	neg_interaction	CotAD_28864	Protein of unknown function DUF789	2
CotAD_64719	neg_interaction	CotAD_44577	Protein of unknown function DUF953, thioredoxin-like	2
CotAD_64719	neg_interaction	CotAD_24459	Protein phosphatase 2C, manganese/magnesium aspartate binding site;IPR001932; Protein phosphatase 2C-like	5
CotAD_64719	neg_interaction	CotAD_66799	Protein phosphatase 2C, manganese/magnesium aspartate binding site;IPR001932; Protein phosphatase 2C-like	3
CotAD_64719	neg_interaction	CotAD_08020	Protein phosphatase 2C, manganese/magnesium aspartate binding site;IPR001932; Protein phosphatase 2C-like	1
CotAD_64719	neg_interaction	CotAD_10726	Protein phosphatase 2C, manganese/magnesium aspartate binding site;IPR001932; Protein phosphatase 2C-like	3
CotAD_64719	neg_interaction	CotAD_58434	Protein synthesis factor, GTP-binding;IPR004160; Translation elongation factor EFTu/EF1A, C-terminal;IPR004161; Translation elongation factor EFTu/EF1A, domain 2	1
CotAD_64719	neg_interaction	CotAD_16810	Protein translocase complex, SecE/Sec61-gamma subunit	2
CotAD_64719	neg_interaction	CotAD_37797	Protein-tyrosine phosphatase/arsenate reductase;IPR023485; Phosphotyrosine protein phosphatase I superfamily	0
CotAD_64719	neg_interaction	CotAD_38813	Protein-tyrosine phosphatase-like, PTPLA	0
CotAD_64719	neg_interaction	CotAD_16458	Pseudouridine-5'-phosphate glycosidase	2
CotAD_64719	neg_interaction	CotAD_13164	Pterin-binding;IPR000550; 7,8-Dihydro-6-hydroxymethylpterin-pyrophosphokinase, HPPK	2
CotAD_64719	neg_interaction	CotAD_08913	Putative cyclase	0
CotAD_64719	neg_interaction	CotAD_28282	Putative esterase	1
CotAD_64719	neg_interaction	CotAD_63320	Putative S-adenosyl-L-methionine-dependent methyltransferase	2
CotAD_64719	neg_interaction	CotAD_50561	Putative S-adenosyl-L-methionine-dependent methyltransferase	4
CotAD_64719	neg_interaction	CotAD_22901	Pyrroline-5-carboxylate reductase;IPR004455; NADP oxidoreductase, coenzyme F420-dependent	1
CotAD_64719	neg_interaction	CotAD_02657	Rab-GTPase-TBC domain	1
CotAD_64719	neg_interaction	CotAD_64124	Reticulon	0
CotAD_64719	neg_interaction	CotAD_01303	Reticulon	0
CotAD_64719	neg_interaction	CotAD_48411	Ribokinase;IPR002173; Carbohydrate/puine kinase, PfkB, conserved site;IPR011611; Carbohydrate/purine kinase	4
CotAD_64719	neg_interaction	CotAD_66803	Ribonuclease CAF1	4
CotAD_64719	neg_interaction	CotAD_34161	Ribophorin I	1
CotAD_64719	neg_interaction	CotAD_44205	Ribosomal protein L11;IPR020783; Ribosomal protein L11, C-terminal;IPR020784; Ribosomal protein L11, N-terminal;IPR020785; Ribosomal protein L11, conserved site	2
CotAD_64719	neg_interaction	CotAD_25952	Ribosomal protein L13	3
CotAD_64719	neg_interaction	CotAD_39029	Ribosomal protein L17	1
CotAD_64719	neg_interaction	CotAD_67724	Ribosomal protein L18/L5	0
CotAD_64719	neg_interaction	CotAD_65564	Ribosomal protein L18e/L15P	1
CotAD_64719	neg_interaction	CotAD_48070	Ribosomal protein L18e/L15P	0
CotAD_64719	neg_interaction	CotAD_28354	Ribosomal protein L18e/L15P	1
CotAD_64719	neg_interaction	CotAD_07976	Ribosomal protein L19/L19e;IPR023638; Ribosomal protein L19/L19e conserved site	3
CotAD_64719	neg_interaction	CotAD_09540	Ribosomal protein L23/L25, conserved site;IPR005633; Ribosomal protein L23/L25, N-terminal;IPR013025; Ribosomal protein L25/L23	2
CotAD_64719	neg_interaction	CotAD_01739	Ribosomal protein L23/L25, conserved site;IPR005633; Ribosomal protein L23/L25, N-terminal;IPR013025; Ribosomal protein L25/L23	2
CotAD_64719	neg_interaction	CotAD_02873	Ribosomal protein L24e-related;IPR011017; TRASH;IPR023442; Ribosomal protein L24e, conserved site	5
CotAD_64719	neg_interaction	CotAD_59062	Ribosomal protein L25/L23	1
CotAD_64719	neg_interaction	CotAD_05887	Ribosomal protein L3;IPR019926; Ribosomal protein L3, conserved site	1
CotAD_64719	neg_interaction	CotAD_42541	Ribosomal protein L34Ae;IPR018065; Ribosomal protein L34e, conserved site	4
CotAD_64719	neg_interaction	CotAD_17717	Ribosomal protein L36	1
CotAD_64719	neg_interaction	CotAD_54470	Ribosomal protein L37, mitochondrial	2
CotAD_64719	neg_interaction	CotAD_33235	Ribosomal protein L37e;IPR018267; Ribosomal protein L37e, conserved site	5
CotAD_64719	neg_interaction	CotAD_22897	Ribosomal protein L39e;IPR020083; Ribosomal protein L39e, conserved site	1
CotAD_64719	neg_interaction	CotAD_28337	Ribosomal protein L44e	0
CotAD_64719	neg_interaction	CotAD_32005	Ribosomal protein L5;IPR020929; Ribosomal protein L5, conserved site	0
CotAD_64719	neg_interaction	CotAD_20242	Ribosomal protein L5;IPR020929; Ribosomal protein L5, conserved site	1
CotAD_64719	neg_interaction	CotAD_72231	Ribosomal protein L7Ae/L30e/S12e/Gadd45;IPR022991; Ribosomal protein L30e, conserved site	1
CotAD_64719	neg_interaction	CotAD_63132	Ribosomal protein S10;IPR018268; Ribosomal protein S10, conserved site	0
CotAD_64719	neg_interaction	CotAD_14819	Ribosomal protein S11	0
CotAD_64719	neg_interaction	CotAD_19109	Ribosomal protein S11;IPR018102; Ribosomal S11, conserved site	3
CotAD_64719	neg_interaction	CotAD_45290	Ribosomal protein S12e;IPR004038; Ribosomal protein L7Ae/L30e/S12e/Gadd45;IPR007194; Transport protein particle (TRAPP) component	4
CotAD_64719	neg_interaction	CotAD_32998	Ribosomal protein S14	2
CotAD_64719	neg_interaction	CotAD_68669	Ribosomal protein S14	2
CotAD_64719	neg_interaction	CotAD_10211	Ribosomal protein S19/S15;IPR020934; Ribosomal protein S19 conserved site	1
CotAD_64719	neg_interaction	CotAD_08876	Ribosomal protein S25	4
CotAD_64719	neg_interaction	CotAD_11074	Ribosomal protein S27e	2
CotAD_64719	neg_interaction	CotAD_32771	Ribosomal protein S27e	0
CotAD_64719	neg_interaction	CotAD_20807	Ribosomal protein S27e	1
CotAD_64719	neg_interaction	CotAD_43332	Ribosomal protein S3Ae;IPR018281; Ribosomal protein S3Ae, conserved site	1
CotAD_64719	neg_interaction	CotAD_52323	Ribosomal protein S7e;IPR024752; Myb/SANT-like domain	0
CotAD_64719	neg_interaction	CotAD_01746	Ribosomal protein S8	2
CotAD_64719	neg_interaction	CotAD_24147	Ribosomal protein S9;IPR020574; Ribosomal protein S9, conserved site	3
CotAD_64719	neg_interaction	CotAD_20732	RNA methyltransferase, RsmD	0
CotAD_64719	neg_interaction	CotAD_08174	RNA polymerase II subunit A	2
CotAD_64719	neg_interaction	CotAD_73803	RNA polymerase III Rpc82, C -terminal;IPR013197; RNA polymerase III subunit RPC82-related, helix-turn-helix	2
CotAD_64719	neg_interaction	CotAD_36590	RNA polymerase Rpc34	0
CotAD_64719	neg_interaction	CotAD_59785	RNA recognition motif domain	2
CotAD_64719	neg_interaction	CotAD_18523	RNA recognition motif domain	1
CotAD_64719	neg_interaction	CotAD_69687	RNA recognition motif domain;IPR009818; Ataxin-2, C-terminal	3
CotAD_64719	neg_interaction	CotAD_09256	SANT/Myb domain;IPR017930; Myb domain, DNA-binding	4
CotAD_64719	neg_interaction	CotAD_41981	SCP2 sterol-binding domain	1
CotAD_64719	neg_interaction	CotAD_53092	Serine hydroxymethyltransferase	0
CotAD_64719	neg_interaction	CotAD_70354	Serine hydroxymethyltransferase;IPR019798; Serine hydroxymethyltransferase, pyridoxal phosphate binding site	0
CotAD_64719	neg_interaction	CotAD_34728	Short-chain dehydrogenase/reductase SDR;IPR002347; Glucose/ribitol dehydrogenase	2
CotAD_64719	neg_interaction	CotAD_40526	Signal peptidase complex subunit 2	1
CotAD_64719	neg_interaction	CotAD_05550	Signal recognition particle, SRP54 subunit, GTPase	1
CotAD_64719	neg_interaction	CotAD_49554	Signal recognition particle, SRP9 subunit	3
CotAD_64719	neg_interaction	CotAD_58493	Small GTPase superfamily, Rab type;IPR006687; Small GTPase superfamily, SAR1-type;IPR006689; Small GTPase superfamily, ARF/SAR type;IPR024156; Small GTPase superfamily, ARF type	0
CotAD_64719	neg_interaction	CotAD_00057	Small GTPase superfamily, SAR1-type;IPR006689; Small GTPase superfamily, ARF/SAR type;IPR024156; Small GTPase superfamily, ARF type	1
CotAD_64719	neg_interaction	CotAD_71620	Small GTPase superfamily;IPR002041; Ran GTPase;IPR003578; Small GTPase superfamily, Rho type;IPR003579; Small GTPase superfamily, Rab type;IPR020849; Small GTPase superfamily, Ras type	1
CotAD_64719	neg_interaction	CotAD_32702	SNF2-related;IPR001005; SANT/Myb domain;IPR001650; Helicase, C-terminal;IPR014001; Helicase, superfamily 1/2, ATP-binding domain;IPR015194; ATPase, nucleosome remodelling ISWI, HAND domain;IPR015195; SLIDE domain;IPR017884; SANT domain;	1
CotAD_64719	neg_interaction	CotAD_17330	SNF2-related;IPR001005; SANT/Myb domain;IPR001650; Helicase, C-terminal;IPR014001; Helicase, superfamily 1/2, ATP-binding domain;IPR015194; ATPase, nucleosome remodelling ISWI, HAND domain;IPR015195; SLIDE domain;IPR017884; SANT domain;	2
CotAD_64719	neg_interaction	CotAD_45347	Snf7	2
CotAD_64719	neg_interaction	CotAD_65342	SPX, N-terminal	1
CotAD_64719	neg_interaction	CotAD_04045	Sugar/inositol transporter;IPR005828; General substrate transporter;IPR005829; Sugar transporter, conserved site;IPR020846; Major facilitator superfamily domain	4
CotAD_64719	neg_interaction	CotAD_15724	Sulfotransferase domain	4
CotAD_64719	neg_interaction	CotAD_44524	Sulphate adenylyltransferase catalytic domain	3
CotAD_64719	neg_interaction	CotAD_55984	Superoxide dismutase, copper/zinc binding domain;IPR018152; Superoxide dismutase, copper/zinc, binding site	1
CotAD_64719	neg_interaction	CotAD_15668	Synaptojanin, N-terminal	0
CotAD_64719	neg_interaction	CotAD_14885	TATA-box binding protein	2
CotAD_64719	neg_interaction	CotAD_14897	Tetratricopeptide repeat-containing domain	1
CotAD_64719	neg_interaction	CotAD_76208	Tetratricopeptide repeat-containing domain;IPR013105; Tetratricopeptide TPR2;IPR019734; Tetratricopeptide repeat	0
CotAD_64719	neg_interaction	CotAD_03581	Tetratricopeptide TPR-1;IPR013105; Tetratricopeptide TPR2;IPR019734; Tetratricopeptide repeat	2
CotAD_64719	neg_interaction	CotAD_35782	Thioesterase superfamily	0
CotAD_64719	neg_interaction	CotAD_05381	Thioesterase superfamily	4
CotAD_64719	neg_interaction	CotAD_65809	Thioredoxin domain	2
CotAD_64719	neg_interaction	CotAD_27045	Thioredoxin domain	1
CotAD_64719	neg_interaction	CotAD_42068	Thioredoxin;IPR012336; Thioredoxin-like fold;IPR013766; Thioredoxin domain;IPR017937; Thioredoxin, conserved site	2
CotAD_64719	neg_interaction	CotAD_31348	THO complex, subunit 5	1
CotAD_64719	neg_interaction	CotAD_76660	Transcription factor, SBP-box	1
CotAD_64719	neg_interaction	CotAD_70427	Transcriptional coactivator p15;IPR014876; DEK, C-terminal	3
CotAD_64719	neg_interaction	CotAD_69481	Transferase	1
CotAD_64719	neg_interaction	CotAD_54302	Transferase	0
CotAD_64719	neg_interaction	CotAD_55936	Transferase	0
CotAD_64719	neg_interaction	CotAD_55900	Translation elongation factor EFG/EF2, C-terminal;IPR000795; Protein synthesis factor, GTP-binding;IPR004161; Translation elongation factor EFTu/EF1A, domain 2;IPR005517; Translation elongation factor EFG/EF2, domain IV	0
CotAD_64719	neg_interaction	CotAD_70603	Translation initiation factor IF2/IF5	0
CotAD_64719	neg_interaction	CotAD_36810	Translocon-associated beta	0
CotAD_64719	neg_interaction	CotAD_19991	Transport protein particle (TRAPP) component	0
CotAD_64719	neg_interaction	CotAD_13552	Transport protein particle (TRAPP) component	0
CotAD_64719	neg_interaction	CotAD_46094	Tubulin-tyrosine ligase	3
CotAD_64719	neg_interaction	CotAD_29538	UAA transporter	1
CotAD_64719	neg_interaction	CotAD_44621	Ubiquinol-cytochrome C reductase, UQCRX/QCR9-like	2
CotAD_64719	neg_interaction	CotAD_54339	Ubiquitin;IPR019955; Ubiquitin supergroup;IPR019956; Ubiquitin subgroup	3
CotAD_64719	neg_interaction	CotAD_33833	Ubiquitin-associated/translation elongation factor EF1B, N-terminal;IPR002715; Nascent polypeptide-associated complex NAC	2
CotAD_64719	neg_interaction	CotAD_74714	Ubiquitin-associated/translation elongation factor EF1B, N-terminal;IPR015940; Ubiquitin-associated/translation elongation factor EF1B, N-terminal, eukaryote;IPR019955; Ubiquitin supergroup	3
CotAD_64719	neg_interaction	CotAD_69834	Ubiquitin-conjugating enzyme, E2	1
CotAD_64719	neg_interaction	CotAD_28285	UDP-glucuronosyl/UDP-glucosyltransferase	5
CotAD_64719	neg_interaction	CotAD_08115	UDP-glucuronosyl/UDP-glucosyltransferase	1
CotAD_64719	neg_interaction	CotAD_17098	Uncharacterised protein family FPL	3
CotAD_64719	neg_interaction	CotAD_00403	Uncharacterised protein family UPF0197	0
CotAD_64719	neg_interaction	CotAD_44905	Uncharacterised protein family, ATP binding	4
CotAD_64719	neg_interaction	CotAD_07871	Uridine kinase;IPR006083; Phosphoribulokinase/uridine kinase	1
CotAD_64719	neg_interaction	CotAD_16415	Vacuolar protein sorting-associated protein 26	1
CotAD_64719	neg_interaction	CotAD_44500	Vacuolar protein sorting-associated protein 35	0
CotAD_64719	neg_interaction	CotAD_44997	Vesicle tethering protein Uso1/P115-like , head domain;IPR006955; Uso1/p115-like vesicle tethering protein, C-terminal	0
CotAD_64719	neg_interaction	CotAD_35765	Vitamin B6 biosynthesis protein	2
CotAD_64719	neg_interaction	CotAD_14305	WD40 repeat;IPR013535; PUL;IPR015155; PLAA family ubiquitin binding, PFU;IPR017986; WD40-repeat-containing domain;IPR019775; WD40 repeat, conserved site;IPR020472; G-protein beta WD-40 repeat;	0
CotAD_64719	neg_interaction	CotAD_16333	WD40 repeat;IPR017986; WD40-repeat-containing domain	2
CotAD_64719	neg_interaction	CotAD_15637	WD40 repeat;IPR017986; WD40-repeat-containing domain;IPR019775; WD40 repeat, conserved site;IPR020472; G-protein beta WD-40 repeat	0
CotAD_64719	neg_interaction	CotAD_17437	Yos1-like	1
CotAD_64719	neg_interaction	CotAD_49297	YTH domain	1
CotAD_64719	neg_interaction	CotAD_02315	Zinc finger, B-box	0
CotAD_64719	neg_interaction	CotAD_73968	Zinc finger, C2H2;IPR015880; Zinc finger, C2H2-like	3
CotAD_64719	neg_interaction	CotAD_55288	Zinc finger, C2H2-type matrin;IPR003604; Zinc finger, U1-type;IPR013085; Zinc finger, U1-C type	1
CotAD_64719	neg_interaction	CotAD_00398	Zinc finger, CCCH-type	2
CotAD_64719	neg_interaction	CotAD_27933	Zinc finger, CCCH-type;IPR001680; WD40 repeat;IPR017986; WD40-repeat-containing domain;IPR019775; WD40 repeat, conserved site	0
CotAD_64719	neg_interaction	CotAD_23485	Zinc finger, CCCH-type;IPR007275; YTH domain	2
CotAD_64719	neg_interaction	CotAD_13999	Zinc finger, CHCC-type	3
CotAD_64719	neg_interaction	CotAD_14009	Zinc finger, CHCC-type	3
CotAD_64719	neg_interaction	CotAD_48152	Zinc finger, DPH-type	4
CotAD_64719	neg_interaction	CotAD_76706	Zinc finger, FYVE-type;IPR000408; Regulator of chromosome condensation, RCC1;IPR017455; Zinc finger, FYVE-related	0
CotAD_64719	neg_interaction	CotAD_62074	Zinc finger, RING-CH-type;IPR022143; Protein of unknown function DUF3675	5
CotAD_64719	neg_interaction	CotAD_76192	Zinc finger, RING-type	3
CotAD_64719	neg_interaction	CotAD_14636	Zinc finger, RING-type	1
CotAD_64719	neg_interaction	CotAD_56305	Zinc finger, RING-type	0
CotAD_64719	neg_interaction	CotAD_68733	Zinc finger, RING-type	2
CotAD_64719	neg_interaction	CotAD_70208	Zinc finger, RING-type	3
CotAD_64719	neg_interaction	CotAD_35298	Zinc finger, TFIIS-type;IPR001529; DNA-directed RNA polymerase, M/15kDa subunit;IPR019761; DNA-directed RNA polymerase M, 15kDa subunit, conserved site	1
CotAD_64719	neg_interaction	CotAD_71615		3
CotAD_64719	neg_interaction	CotAD_43089		0
CotAD_64719	neg_interaction	CotAD_21252		1
CotAD_64719	neg_interaction	CotAD_75194		1
CotAD_64719	neg_interaction	CotAD_66050		0
CotAD_64719	neg_interaction	CotAD_64232		0
CotAD_64719	neg_interaction	CotAD_17730		2
CotAD_64719	neg_interaction	CotAD_61233		1
CotAD_64719	neg_interaction	CotAD_48831		2
CotAD_64719	neg_interaction	CotAD_50863		3
CotAD_64719	neg_interaction	CotAD_12314		2
CotAD_64719	neg_interaction	CotAD_43312		0
CotAD_64719	neg_interaction	CotAD_65198		2
CotAD_64719	neg_interaction	CotAD_65040		1
CotAD_64719	neg_interaction	CotAD_74971		0
CotAD_64719	neg_interaction	CotAD_35676		1
CotAD_64719	neg_interaction	CotAD_23282		1
CotAD_64719	neg_interaction	CotAD_38973		2
CotAD_64719	neg_interaction	CotAD_62718		1
CotAD_64719	neg_interaction	CotAD_12371		2
CotAD_64719	neg_interaction	CotAD_09533		2
CotAD_64719	neg_interaction	CotAD_45873		3
CotAD_64719	neg_interaction	CotAD_12969		2
CotAD_64719	neg_interaction	CotAD_31908		1
CotAD_64719	neg_interaction	CotAD_57413		3
CotAD_64719	neg_interaction	CotAD_60521		1
CotAD_64719	neg_interaction	CotAD_20960		1
CotAD_64719	neg_interaction	CotAD_73225		1
CotAD_64719	neg_interaction	CotAD_32617		0
CotAD_64719	neg_interaction	CotAD_06256		5
CotAD_64719	neg_interaction	CotAD_59960		2
CotAD_64719	neg_interaction	CotAD_14027		3
CotAD_64719	neg_interaction	CotAD_31022		2
CotAD_64719	neg_interaction	CotAD_11701		3
CotAD_64719	neg_interaction	CotAD_25326		4
CotAD_64719	neg_interaction	CotAD_09225		3
CotAD_64719	neg_interaction	CotAD_54152		3
CotAD_64719	neg_interaction	CotAD_26500		4
CotAD_64719	neg_interaction	CotAD_37903		3
CotAD_64719	neg_interaction	CotAD_42363		2
CotAD_64719	neg_interaction	CotAD_24598		2
CotAD_64719	neg_interaction	CotAD_02155		5
CotAD_64719	neg_interaction	CotAD_02843		4
CotAD_64719	neg_interaction	CotAD_44134		2
CotAD_64719	neg_interaction	CotAD_53247		0
CotAD_64719	neg_interaction	CotAD_42875		4
CotAD_64719	neg_interaction	CotAD_16008		1
CotAD_64719	neg_interaction	CotAD_48116		3
CotAD_64719	neg_interaction	CotAD_23408		0
CotAD_64719	neg_interaction	CotAD_00547		2
CotAD_64719	neg_interaction	CotAD_18435		1
CotAD_64719	neg_interaction	CotAD_01605		1
CotAD_64719	neg_interaction	CotAD_01641		3
CotAD_64719	neg_interaction	CotAD_13515		1
CotAD_64719	neg_interaction	CotAD_48375		1
CotAD_64719	neg_interaction	CotAD_43990		0
CotAD_64719	neg_interaction	CotAD_41177		4
CotAD_64719	neg_interaction	CotAD_41447		1
CotAD_64719	neg_interaction	CotAD_12772		1
CotAD_64719	neg_interaction	CotAD_64516		2
CotAD_64719	neg_interaction	CotAD_05055		1
CotAD_64719	neg_interaction	CotAD_74888		0
CotAD_64719	neg_interaction	CotAD_70062		3
CotAD_64719	neg_interaction	CotAD_64050		5
CotAD_64719	neg_interaction	CotAD_48957		0

## Sheet: random_set
Supplimentary File 1c - List of Randomly selected genes for identification of MYB1 recognition motif frequency
GENE_ID	ANNOTATION	1000bp_MYB1AT,WAACCA
CotAD_63170	AAA+ ATPase domain;IPR003959; ATPase, AAA-type, core;IPR003960; ATPase, AAA-type, conserved site	2
CotAD_63159	AAA+ ATPase domain;IPR003959; ATPase, AAA-type, core;IPR003960; ATPase, AAA-type, conserved site;IPR007330; MIT;IPR015415; Vps4 oligomerisation, C-terminal	0
CotAD_35949	Acyl-CoA-binding protein, ACBP;IPR022408; Acyl-CoA-binding protein, ACBP, conserved site	1
CotAD_47587	Adenylylsulphate kinase	1
CotAD_34498	Arf GTPase activating protein	1
CotAD_35891	Arf GTPase activating protein	0
CotAD_48403	BEACH domain;IPR001680; WD40 repeat;IPR017986; WD40-repeat-containing domain;IPR019775; WD40 repeat, conserved site	0
CotAD_35935	Bet v I domain	0
CotAD_48408	Cellulose synthase	2
CotAD_47583	Chaperonin TCP-1, conserved site;IPR002423; Chaperonin Cpn60/TCP-1;IPR017998; Chaperone, tailless complex polypeptide 1	1
CotAD_72149	Chorismate mutase, AroQ class, eukaryotic type	0
CotAD_34517	Chromo domain/shadow;IPR017984; Chromo domain subgroup;IPR018125; Chromo shadow, subgroup;IPR023779; Chromo domain, conserved site;IPR023780; Chromo domain	1
CotAD_63163	Cyclophilin-like peptidyl-prolyl cis-trans isomerase domain;IPR020892; Cyclophilin-type peptidyl-prolyl cis-trans isomerase, conserved site	1
CotAD_35947	Cystathionine beta-synthase, core	2
CotAD_35926	Cytochrome P450;IPR002401; Cytochrome P450, E-class, group I;IPR017972; Cytochrome P450, conserved site	0
CotAD_35927	Cytochrome P450;IPR002401; Cytochrome P450, E-class, group I;IPR017972; Cytochrome P450, conserved site	0
CotAD_35928	Cytochrome P450;IPR002401; Cytochrome P450, E-class, group I;IPR017972; Cytochrome P450, conserved site	2
CotAD_34522	Cytochrome P450;IPR002401; Cytochrome P450, E-class, group I;IPR017972; Cytochrome P450, conserved site	1
CotAD_34521	Cytochrome P450;IPR002401; Cytochrome P450, E-class, group I;IPR017972; Cytochrome P450, conserved site	1
CotAD_55888	Cytokinin riboside 5'-monophosphate phosphoribohydrolase LOG	0
CotAD_34472	D-galactoside/L-rhamnose binding SUEL lectin domain;IPR001944; Glycoside hydrolase, family 35	0
CotAD_34516	Dihydrodipicolinate reductase, N-terminal;IPR001220; Legume lectin domain;IPR022663; Dihydrodipicolinate reductase, C-terminal	2
CotAD_35908	Disease resistance protein;IPR002182; NB-ARC	0
CotAD_55899	DNA-binding HORMA	2
CotAD_55885	Domain of unknown function DUF250	0
CotAD_34481	Domain of unknown function DUF296	1
CotAD_63169	Dormancyauxin associated	0
CotAD_55892	Glyceraldehyde 3-phosphate dehydrogenase, catalytic domain;IPR020831; Glyceraldehyde/Erythrose phosphate dehydrogenase family	1
CotAD_34470	Glycoside hydrolase, family 35	1
CotAD_47585	H/ACA ribonucleoprotein complex, subunit Gar1/Naf1;IPR021154; H/ACA ribonucleoprotein complex, subunit Gar1, eukaryote	0
CotAD_47589	Heat shock protein Hsp20	3
CotAD_48407	Lecithin:cholesterol/phospholipid:diacylglycerol acyltransferase	1
CotAD_47572	Legume lectin domain	0
CotAD_34468	Leucine-rich repeat	2
CotAD_35893	Leucine-rich repeat	1
CotAD_35894	Leucine-rich repeat	2
CotAD_35898	Leucine-rich repeat	1
CotAD_35902	Leucine-rich repeat	0
CotAD_35904	Leucine-rich repeat	0
CotAD_35905	Leucine-rich repeat	1
CotAD_35912	Leucine-rich repeat	0
CotAD_63168	Leucine-rich repeat	4
CotAD_47557	Leucine-rich repeat	2
CotAD_47555	Leucine-rich repeat	2
CotAD_34512	Leucine-rich repeat	2
CotAD_34510	Leucine-rich repeat	2
CotAD_34509	Leucine-rich repeat	3
CotAD_34504	Leucine-rich repeat	1
CotAD_34499	Leucine-rich repeat	1
CotAD_47573	Leucine-rich repeat 3	2
CotAD_34474	Leucine-rich repeat;IPR002885; Pentatricopeptide repeat;IPR003591; Leucine-rich repeat, typical subtype	1
CotAD_34473	Leucine-rich repeat;IPR003591; Leucine-rich repeat, typical subtype	1
CotAD_34466	Leucine-rich repeat;IPR003591; Leucine-rich repeat, typical subtype	0
CotAD_34463	Leucine-rich repeat;IPR003591; Leucine-rich repeat, typical subtype	0
CotAD_34462	Leucine-rich repeat;IPR003591; Leucine-rich repeat, typical subtype	0
CotAD_34461	Leucine-rich repeat;IPR003591; Leucine-rich repeat, typical subtype	2
CotAD_35892	Leucine-rich repeat;IPR003591; Leucine-rich repeat, typical subtype	1
CotAD_35895	Leucine-rich repeat;IPR003591; Leucine-rich repeat, typical subtype	1
CotAD_35896	Leucine-rich repeat;IPR003591; Leucine-rich repeat, typical subtype	0
CotAD_35897	Leucine-rich repeat;IPR003591; Leucine-rich repeat, typical subtype	0
CotAD_35901	Leucine-rich repeat;IPR003591; Leucine-rich repeat, typical subtype	0
CotAD_35911	Leucine-rich repeat;IPR003591; Leucine-rich repeat, typical subtype	0
CotAD_35913	Leucine-rich repeat;IPR003591; Leucine-rich repeat, typical subtype	0
CotAD_35918	Leucine-rich repeat;IPR003591; Leucine-rich repeat, typical subtype	0
CotAD_63167	Leucine-rich repeat;IPR003591; Leucine-rich repeat, typical subtype	0
CotAD_47574	Leucine-rich repeat;IPR003591; Leucine-rich repeat, typical subtype	2
CotAD_47568	Leucine-rich repeat;IPR003591; Leucine-rich repeat, typical subtype	2
CotAD_47565	Leucine-rich repeat;IPR003591; Leucine-rich repeat, typical subtype	2
CotAD_47564	Leucine-rich repeat;IPR003591; Leucine-rich repeat, typical subtype	1
CotAD_47563	Leucine-rich repeat;IPR003591; Leucine-rich repeat, typical subtype	0
CotAD_47559	Leucine-rich repeat;IPR003591; Leucine-rich repeat, typical subtype	0
CotAD_34513	Leucine-rich repeat;IPR003591; Leucine-rich repeat, typical subtype	0
CotAD_34502	Leucine-rich repeat;IPR003591; Leucine-rich repeat, typical subtype	0
CotAD_34500	Leucine-rich repeat;IPR003591; Leucine-rich repeat, typical subtype	1
CotAD_34465	Leucine-rich repeat;IPR003591; Leucine-rich repeat, typical subtype;IPR011713; Leucine-rich repeat 3	0
CotAD_47561	Leucine-rich repeat;IPR003591; Leucine-rich repeat, typical subtype;IPR011713; Leucine-rich repeat 3	0
CotAD_35906	Malic oxidoreductase;IPR012302; Malic enzyme, NAD-binding;IPR015884; Malic enzyme, conserved site	1
CotAD_34514	Myb/SANT-like domain	1
CotAD_35910	NB-ARC	0
CotAD_55895	Pectinesterase inhibitor	0
CotAD_55896	Pectinesterase inhibitor	0
CotAD_48399	Pentatricopeptide repeat	2
CotAD_61355	Pentatricopeptide repeat	0
CotAD_61356	Pentatricopeptide repeat	1
CotAD_61358	Peptidase C19, ubiquitin carboxyl-terminal hydrolase 2;IPR018200; Peptidase C19, ubiquitin carboxyl-terminal hydrolase 2, conserved site	2
CotAD_35937	Phosphate-induced protein 1	1
CotAD_48412	Photosystem I PsaE, reaction centre subunit IV	1
CotAD_48414	Plant self-incompatibility S1	2
CotAD_47554	Prenyltransferase/squalene oxidase;IPR002365; Terpene synthase, conserved site	1
CotAD_55891	Proteasome, subunit alpha/beta;IPR023333; Proteasome B-type subunit	1
CotAD_55889	Protein kinase, catalytic domain;IPR002290; Serine/threonine- / dual-specificity protein kinase, catalytic domain;IPR008271; Serine/threonine-protein kinase, active site;IPR017441; Protein kinase, ATP binding site;IPR020635; Tyrosine-protein kinase, catalytic domain	1
CotAD_63164	Protein kinase, catalytic domain;IPR002290; Serine/threonine- / dual-specificity protein kinase, catalytic domain;IPR008271; Serine/threonine-protein kinase, active site;IPR020635; Tyrosine-protein kinase, catalytic domain	0
CotAD_35924	Protein of unknown function DUF1005	1
CotAD_34520	Protein of unknown function DUF1005	1
CotAD_34477	Protein of unknown function DUF1517	1
CotAD_48427	Protein of unknown function DUF3755	1
CotAD_55886	Protein of unknown function DUF707	1
CotAD_35934	Protein of unknown function DUF827, plant	0
CotAD_34478	Protein of unknown function DUF868, plant	0
CotAD_61353	RAG1-activating protein-1-related	1
CotAD_34469	RAG1-activating protein-1-related	1
CotAD_63162	Ribosomal protein 60S	1
CotAD_48418	Ribosomal protein L13;IPR023563; Ribosomal protein L13, conserved site	0
CotAD_48423	Ribosomal protein S11	2
CotAD_34518	RNA polymerase sigma-70 factor;IPR007624; RNA polymerase sigma-70 region 3;IPR007627; RNA polymerase sigma-70 region 2;IPR007630; RNA polymerase sigma-70 region 4	2
CotAD_63165	RNA recognition motif domain	0
CotAD_48428	RNA recognition motif domain;IPR012921; Spen paralogue and orthologue SPOC, C-terminal	0
CotAD_34476	Seed maturation protein	0
CotAD_61354	SH2 domain	2
CotAD_55880	SIT4 phosphatase-associated protein family	1
CotAD_75079	Small GTPase superfamily, SAR1-type;IPR006689; Small GTPase superfamily, ARF/SAR type;IPR024156; Small GTPase superfamily, ARF type	3
CotAD_48417	Synaptobrevin;IPR010908; Longin	1
CotAD_47566	Terpene synthase, metal-binding domain	1
CotAD_34460	Terpene synthase, metal-binding domain	1
CotAD_47567	Terpene synthase-like	1
CotAD_34459	Terpene synthase-like	1
CotAD_48413	Tetraspanin	0
CotAD_34491	Thioredoxin domain	0
CotAD_34511	Toll/interleukin-1 receptor homology (TIR) domain	0
CotAD_48420	Ubiquitin;IPR019955; Ubiquitin supergroup;IPR022617; Small ubiquitin-related modifier, SUMO	1
CotAD_55894	Vacuolar protein sorting-associated protein 62	1
CotAD_48398	WD40 repeat;IPR017986; WD40-repeat-containing domain;IPR019775; WD40 repeat, conserved site;IPR020472; G-protein beta WD-40 repeat	0
CotAD_35932	Zinc finger, PHD-type	0
CotAD_73191		0
CotAD_55897		1
CotAD_55898		1
CotAD_47576		2
CotAD_47558		1
CotAD_34515		0
CotAD_34503		0
CotAD_34501		0
CotAD_34471		2
CotAD_34464		2
CotAD_35903		1
CotAD_35923		1
CotAD_35942		0
CotAD_35944		3
CotAD_35946		1
CotAD_63161		0
CotAD_55887		2
CotAD_55890		1
CotAD_47586		0
CotAD_47571		1
CotAD_47562		2
CotAD_47560		2
CotAD_47556		2
CotAD_34519		0
CotAD_34506		0
CotAD_34505		2
CotAD_34467		1
